# Supplementary material for: A Sandwich-Structured Piezoresistive Sensor with Electrospun Nanofiber Mats as Supporting, Sensing, and Packaging Layers
Source: Polymers (Basel). 2018 May 23;10(6):575. doi: 10.3390/polym10060575 (PMC6403861; doi:10.3390/polym10060575)
Supplement: Supplementary file 1 [file polymers-10-00575-s001.zip]

Archive with 2 entries (2 files):
- Figures S1-13.pdf
- Video S1. Wrist Pulse.avi
